# Supplementary material for: Towards sensory substitution and augmentation: Mapping visual distance to audio and tactile frequency
Source: PLoS One. 2024 Mar 26;19(3):e0299213. doi: 10.1371/journal.pone.0299213 (PMC10965077; doi:10.1371/journal.pone.0299213)
Supplement: S1 Dataset — (TXT) [file pone.0299213.s001.txt]

1. For a data access statement: “Data are available at the University of Bristol data repository, data.bris, at https://doi.org/10.5523/bris.139evj2hnuytu2uvaf4lj5a455


2. In a reference list: Rossiter, J. (2024): Data for PlosOne - Mapping visual distance to frequency. https://doi.org/10.5523/bris.139evj2hnuytu2uvaf4lj5a455
